# Supplementary material for: A New High-Throughput Approach to Genotype Ancient Human Gastrointestinal Parasites
Source: PLoS One. 2016 Jan 11;11(1):e0146230. doi: 10.1371/journal.pone.0146230 (PMC4709038; doi:10.1371/journal.pone.0146230)
Supplement: S1 File — (FASTA) [file pone.0146230.s003.fasta]

>ref_parasites
NNNNNNNNNNNNNNNNNNNNNNNNNNNNNNNNNNNNNNNNNNNNNNNNNNGAGGTTTTAGGTTCWTATGGTTYRTMTAGY
TGTTWKGTGRATTTTTTTATGAGTCCTGTRGCTTCACATAATGNNNNNNNNNNNNNNNNNNNNNNNNNNNNNNNNNNNNN
NNNNNNNNNNNNNATATGGCTCGTGCTTTGTATTATTCAAGTTAWARAAAGAAGGGTGTRTGAAATGTWGGRTTTRTTTT
RTATTTATTRSTTATGGGWGAGGCTTTTACWGGATATATATTACCTNNNNNNNNNNNNNNNNNNNNNNNNNNNNNNNNNN
NNNNNNNNNNNNNNNNCACATGTTGCTGAAGGCGTTAAAGGCATCCTTGGCCAATGGATCTCGCCAAAAGATCTTGACGA
ATCCCTTAGGGATCGCTTCCCTGGCTGCATGAACGACCGTACATTNNNNNNNNNNNNNNNNNNNNNNNNNNNNNNNNNNN
NNNNNNNNNNNNNNNTTTTGATCCGTTAGGTGGTGGTGATCCTATTYTRTTTCARCATATGTTYTGGTTTTTTGGYCATC
CNGAGGTTTATGTKYTGATTYTGCCTGGATTTGGNNNNNNNNNNNNNNNNNNNNNNNNNNNNNNNNNNNNNNNNNNNNNN
NNNNGTTGTGTGGGGGCATCATATGTTTACRGTRGGTTTAGATGTAAAGACGGCTGNNNNNNNNNNNNNNNNNNNNNNNN
NNNNNNNNNNNNNNNNNNNNNNNNNNTTTAYGGGTTGTTATTTGCTATGTTTTCTATAGTYTGYTTRGGTAGWGTTGTGT
GGGGGCATCATATNNNNNNNNNNNNNNNNNNNNNNNNNNNNNNNNNNNNNNNNNNNNNNNNNNGCCAAAGCACCATCATT
AGAATAATAAAAAGYCAAAAARBTACCAGTCAAAATCTGAAAACCCAAAACCATACCNNNNNNNNNNNNNNNNNNNNNNN
NNNNNNNNNNNNNNNNNNNNNNNNNNNGCGTATTGGYCCTAATAAGGTTAGTTTTATAGGTTTYTTGCAGGCYATTTTTG
ATGGTGTTAAACTTTTRRARAAGGAGCAGATGACTCCTYTGAATTCTTCGGNNNNNNNNNNNNNNNNNNNNNNNNNNNNN
NNNNNNNNNNNNNNNNNNNNNTCATCCAAATGATTGATTATGACCTCGATGTTGAATCAYTTGWAYAYATAGTTTGCAGA
AGAACTTTATTTTCGNNNNNNNNNNNNNNNNNNNNNNNNNNNNNNNNNNNNNNNNNNNNNNNNNNTCGATGTTGAATCAT
TTGTATATATAGTTTGCAGAAGAACYTTATTTTCGTCTGTTCGACGATGGAACATTACGTGATTTGAGTTTAAACCNNNN
NNNNNNNNNNNNNNNNNNNNNNNNNNNNNNNNNNNNNNNNNNNNNNTACACACACCTAGTTATCAGACAGGTGGAGATGT
GTCTACGGAGTCGTGGCTCAGTAMTATTTATGCGCGCTCTGTNNNNNNNNNNNNNNNNNNNNNNNNNNNNNNNNNNNNNN
NNNNNNNNNNNNTAAGTATAAGTTTSTGGTTTCTCAGTTTCGGGATTGGTTGTCTTGRGTTGGTTTGTTTTTGATGATTT
TGGTWGCTTNNNNNNNNNNNNNNNNNNNNNNNNNNNNNNNNNNNNNNNNNNNNNNNNNNGTTGATTGGGGGKTTTGGTAA
TTATTTRTTGCCYTTRYTKTTGGGKATTCCTGATTTGGATTTGCCTCGNNNNNNNNNNNNNNNNNNNNNNNNNNNNNNNN
NNNNNNNNNNNNNNNNNNAACCTGCGGAAGGATCATTACCTGAAAATCTACTCTYACACAAGCGATACACGTGTGACCGT
CATGTCATGCGATAAAAATTTGCNNNNNNNNNNNNNNNNNNNNNNNNNNNNNNNNNNNNNNNNNNNNNNNNNNTTTATTT
CCAAGCCACAGACTCACTGATGTTCATGTCTGAGCCGGAACGAGAAATTNNNNNNNNNNNNNNNNNNNNNNNNNNNNNNN
NNNNNNNNNNNNNNNNNNNCTGTGCCRACTGGGGTTAAGGTYTTYAGTTGGTTGTTGACTTTGATAGGGGGTNNNNNNNN
NNNNNNNNNNNNNNNNNNNNNNNNNNNNNNNNNNNNNNNNNN
