# Supplementary material for: A New High-Throughput Approach to Genotype Ancient Human Gastrointestinal Parasites
Source: PLoS One. 2016 Jan 11;11(1):e0146230. doi: 10.1371/journal.pone.0146230 (PMC4709038; doi:10.1371/journal.pone.0146230)
Supplement: S2 File — (FASTA) [file pone.0146230.s004.fasta]

>ref_parasites
NNNNNNNNNNNNNNNNNNNNNNNNNNNNNNNNNNNNNNNNNNNNNNNNNNGAGGTTTTAGGTTCWTATGGTTCATCTAGC
TGTTTGGTGAATTTTTTTATGAGTCCTGTRGCTTCACATAATGNNNNNNNNNNNNNNNNNNNNNNNNNNNNNNNNNNNNN
NNNNNNNNNNNNNATATGGCTCGTGCTTTGTATTATTCAAGTTATAGAAAGAAGGGTGTGTGAAATGTTGGGTTTATTTT
ATATTTATTGCTTATGGGAGAGGCTTTTACWGGATATATATTACCTNNNNNNNNNNNNNNNNNNNNNNNNNNNNNNNNNN
NNNNNNNNNNNNNNNNCACATGTTGCTGAAGGCGTTAAAGGCATCCTTGGCCAATGGATCTCGCCAAAAGATCTTGACGA
ATCCCTTAGGGATCGCTTCCCTGGCTGCATGAACGACCGTACATTNNNNNNNNNNNNNNNNNNNNNNNNNNNNNNNNNNN
NNNNNNNNNNNNNNNTTTTGATCCGTTAGGTGGTGGTGATCCTATTTTATTTCAACATATGTTTTGGTTTTTTGGCCATC
CTGAGGTTTATGTGTTGATTYTGCCTGGATTTGGNNNNNNNNNNNNNNNNNNNNNNNNNNNNNNNNNNNNNNNNNNNNNN
NNNNGTTGTGTGGGGGCATCATATGTTTACAGTAGGTTTAGATGTAAAGACGGCTGNNNNNNNNNNNNNNNNNNNNNNNN
NNNNNNNNNNNNNNNNNNNNNNNNNNTTTAYGGGTTGTTATTTGCTATGTTTTCTATAGTCTGCTTGGGTAGTGTTGTGT
GGGGGCATCATATNNNNNNNNNNNNNNNNNNNNNNNNNNNNNNNNNNNNNNNNNNNNNNNNNNGCCAAAGCACCATCATT
AGAATAATAAAAAGCCAAAAAAGTACCAGTCAAAATCTGAAAACCCAAAACCATACCNNNNNNNNNNNNNNNNNNNNNNN
NNNNNNNNNNNNNNNNNNNNNNNNNNNGCGTATTGGYCCTAATAAGGTTAGTTTTATAGGTTTTTTGCAGGCTATTTTTG
ATGGTGTTAAACTTTTAAAAAAGGAGCAGATGACTCCTYTGAATTCTTCGGNNNNNNNNNNNNNNNNNNNNNNNNNNNNN
NNNNNNNNNNNNNNNNNNNNNTCATCCAAATGATTGATTATGACCTCGATGTTGAATCATTTGTATATATAGTTTGCAGA
AGAACTTTATTTTCGNNNNNNNNNNNNNNNNNNNNNNNNNNNNNNNNNNNNNNNNNNNNNNNNNNTCGATGTTGAATCAT
TTGTATATATAGTTTGCAGAAGAACCTTATTTTCGTCTGTTCGACGATGGAACATTACGTGATTTGAGTTTAAACCNNNN
NNNNNNNNNNNNNNNNNNNNNNNNNNNNNNNNNNNNNNNNNNNNNNTACACACACCTAGTTATCAGACAGGTGGAGATGT
GTCTACGGAGTCGTGGCTCAGTAATATTTATGCGCGCTCTGTNNNNNNNNNNNNNNNNNNNNNNNNNNNNNNNNNNNNNN
NNNNNNNNNNNNTAAGTATAAGTTTSTGGTTTCTCAGTTTCGGGATTGGTTGTCTTGGGTTGGTTTGTTTTTGATGATTT
TGGTWGCTTNNNNNNNNNNNNNNNNNNNNNNNNNNNNNNNNNNNNNNNNNNNNNNNNNNGTTGATTGGGGGKTTTGGTAA
TTATTTGTTGCCCTTATTGTTAGGGATTCCTGATTTGGATTTGCCTCGNNNNNNNNNNNNNNNNNNNNNNNNNNNNNNNN
NNNNNNNNNNNNNNNNNNAACCTGCGGAAGGATCATTACCTGAAAATCTACTCTCACACAAGCGATACACGTGTGACCGT
CATGTCATGCGATAAAAATTTGCNNNNNNNNNNNNNNNNNNNNNNNNNNNNNNNNNNNNNNNNNNNNNNNNNNTTTATTT
CCAAGCCACAGACTCACTGATGTTCATGTCTGAGCCGGAACGAGAAATTNNNNNNNNNNNNNNNNNNNNNNNNNNNNNNN
NNNNNNNNNNNNNNNNNNNCTGTGCCRACTGGGGTTAAGGTTTTTAGTTGGTTGTTGACTTTGATAGGGGGTNNNNNNNN
NNNNNNNNNNNNNNNNNNNNNNNNNNNNNNNNNNNNNNNNNN
