# Supplementary material for: A New High-Throughput Approach to Genotype Ancient Human Gastrointestinal Parasites
Source: PLoS One. 2016 Jan 11;11(1):e0146230. doi: 10.1371/journal.pone.0146230 (PMC4709038; doi:10.1371/journal.pone.0146230)
Supplement: S3 File — (GFF) [file pone.0146230.s005.gff]

##gff-version 3
##source-version geneious 6.1.8
ref_parasites	Geneious	misc_feature	85	89	.	.	.	gene_id "Taenia23";
ref_parasites	Geneious	misc_feature	229	232	.	.	.	gene_id "Taenia32";
ref_parasites	Geneious	misc_feature	385	395	.	.	.	gene_id "Echinococcus5";
ref_parasites	Geneious	misc_feature	538	546	.	.	.	gene_id "Echinococcus23";
ref_parasites	Geneious	misc_feature	668	672	.	.	.	gene_id "Diphyllobothrium2";
ref_parasites	Geneious	misc_feature	782	784	.	.	.	gene_id "Diphyllobothrium23";
ref_parasites	Geneious	misc_feature	898	902	.	.	.	gene_id "Ascaris2";
ref_parasites	Geneious	misc_feature	1036	1044	.	.	.	gene_id "Ascaris4";
ref_parasites	Geneious	misc_feature	1185	1187	.	.	.	gene_id "Trichuris3";
ref_parasites	Geneious	misc_feature	1320	1328	.	.	.	gene_id "Trichuris4";
ref_parasites	Geneious	misc_feature	1450	1452	.	.	.	gene_id "Dicrocoelium22";
ref_parasites	Geneious	misc_feature	1571	1575	.	.	.	gene_id "Dicrocoelium61";
ref_parasites	Geneious	misc_feature	1684	1704	.	.	.	gene_id "Fasciola2";
ref_parasites	Geneious	misc_feature	1809	1813	.	.	.	gene_id "Fasciola3";
ref_parasites	Geneious	misc_feature	1937	1938	.	.	.	gene_id "Enterobius2";
ref_parasites	Geneious	misc_feature	2044	2047	.	.	.	gene_id "Enterobius4"
ref_parasites	Geneious	primer_bind	51	72	.	+	.	gene_id "Tae23U";
ref_parasites	Geneious	primer_bind	174	198	.	+	.	gene_id "Tae32U";
ref_parasites	Geneious	primer_bind	337	357	.	+	.	gene_id "Echino5U";
ref_parasites	Geneious	primer_bind	496	514	.	+	.	gene_id "Echino23U";
ref_parasites	Geneious	primer_bind	645	663	.	+	.	gene_id "Diphyllo2U";
ref_parasites	Geneious	primer_bind	747	766	.	+	.	gene_id "Diphyllo23U";
ref_parasites	Geneious	primer_bind	864	885	.	+	.	gene_id "Asc2U";
ref_parasites	Geneious	primer_bind	988	1012	.	+	.	gene_id "Asc4U";
ref_parasites	Geneious	primer_bind	1142	1166	.	+	.	gene_id "Trich3U";
ref_parasites	Geneious	primer_bind	1266	1292	.	+	.	gene_id "Trich4U";
ref_parasites	Geneious	primer_bind	1407	1430	.	+	.	gene_id "Dicro22U";
ref_parasites	Geneious	primer_bind	1533	1561	.	+	.	gene_id "Dicro61U";
ref_parasites	Geneious	primer_bind	1660	1679	.	+	.	gene_id "Fas2U";
ref_parasites	Geneious	primer_bind	1779	1798	.	+	.	gene_id "Fas3U";
ref_parasites	Geneious	primer_bind	1914	1936	.	+	.	gene_id "Entero2U";
ref_parasites	Geneious	primer_bind	2020	2039	.	+	.	gene_id "Entero4U";
ref_parasites	Geneious	primer_bind_reverse	102	123	.	-	.	gene_id "Tae23L";
ref_parasites	Geneious	primer_bind_reverse	261	286	.	-	.	gene_id "Tae32L";
ref_parasites	Geneious	primer_bind_reverse	425	445	.	-	.	gene_id "Echino5L";
ref_parasites	Geneious	primer_bind_reverse	577	594	.	-	.	gene_id "Echino23L";
ref_parasites	Geneious	primer_bind_reverse	675	696	.	-	.	gene_id "Diphyllo2L";
ref_parasites	Geneious	primer_bind_reverse	796	813	.	-	.	gene_id "Diphyllo23L";
ref_parasites	Geneious	primer_bind_reverse	915	937	.	-	.	gene_id "Asc2L";
ref_parasites	Geneious	primer_bind_reverse	1071	1091	.	-	.	gene_id "Asc4L";
ref_parasites	Geneious	primer_bind_reverse	1190	1215	.	-	.	gene_id "Trich3L";
ref_parasites	Geneious	primer_bind_reverse	1332	1356	.	-	.	gene_id "Trich4L";
ref_parasites	Geneious	primer_bind_reverse	1459	1482	.	-	.	gene_id "Dicro22L";
ref_parasites	Geneious	primer_bind_reverse	1586	1609	.	-	.	gene_id "Dicro61L";
ref_parasites	Geneious	primer_bind_reverse	1709	1728	.	-	.	gene_id "Fas2L";
ref_parasites	Geneious	primer_bind_reverse	1843	1863	.	-	.	gene_id "Fas3L";
ref_parasites	Geneious	primer_bind_reverse	1950	1969	.	-	.	gene_id "Entero2L";
ref_parasites	Geneious	primer_bind_reverse	2051	2072	.	-	.	gene_id "Entero4L";
