# Supplementary material for: A New High-Throughput Approach to Genotype Ancient Human Gastrointestinal Parasites
Source: PLoS One. 2016 Jan 11;11(1):e0146230. doi: 10.1371/journal.pone.0146230 (PMC4709038; doi:10.1371/journal.pone.0146230)
Supplement: S4 File — (SH) [file pone.0146230.s006.sh]

# ! /bin/bash

# Script to analyze amplicons from the aMPlex Torrent workflow
# It uses as input files the BAM files resulting from the mapping to the reference sequence with the Ion Torrent Mapping Alignment Program (TMAP). It is necessary to use a fasta file with the same name in the first line as that used for mapping.
# It requires in the working directory fasta and gff files from the reference sequence, with each amplicon being named using the attribute misc_feature. It also requires the software featureCounts, samtools, bcftools, and VarScan. 
# A symbolic link to the VarScan.v2.3.7.jar should be in the same folder. 
# Modify as desired within the script the names of the fasta and gff files (highlighted).
# Run the script as follows to keep a log file (here Report_aMPlex_script.txt) with standard error and standard output together: sh aMPlexmpileup.sh >>Report_aMPlex_script.txt 2>&1

# Create a symbolic link to the VarScan jar file using the proper address where you stored it (here ~/Software/VarScan.v2.3.7/VarScan.v2.3.7.jar)
ln -s ~/Software/VarScan.v2.3.7/VarScan.v2.3.7.jar ./VarScan.v2.3.7.jar

# Convert BAM to SAM
for file in *.bam
do
echo $file 
samtools view -h $file > $file".sam"
done

# Clean extension tags
for file in *.bam.sam
do
mv "$file" "${file%.bam.sam}.sam"
done

# Determine the number of reads per amplicon 
featureCounts -a ref_parasites.gff -t misc_feature -R -o CountAmplicons.count *.sam

# Determine the number of reads that includes the primers (to assess primer dimers (by subtracting the number of Amplicon reads) and other artefacts) 
featureCounts -a ref_parasites.gff -t primer_bind -R -o CountUpperPrimers.count *.sam
featureCounts -a ref_parasites.gff -t primer_bind_reverse -R -o CountLowerPrimers.count *.sam

# Identify variants. These lines identify the variants with each sample analyzed in a sequencing run in a different file.
# Mpileup generates a pileup of read bases using the alignments to the reference sequence.
# Varscan detects variation based on the reference sequence and produces a table with the percentage of reads with each SNP.
# To permit species identification from the varscan files, discriminative SNP in the reference sequence should be indicated using the degeneracy IUPAC code (e.g., Y, R, W, ...)

for file in *.bam
do
samtools mpileup -f ref_parasites.fasta $file | java -jar VarScan.v2.3.7.jar mpileup2snp >$file.varscan
done
 
 # Clean extension tags
for file in *.bam.varscan
do
mv "$file" "${file%.bam.varscan}.varscan"
done

# Produce consensus sequences in the fastq format, assuming that the vcfutils.pl script is located in the following path: /usr/share/samtools/vcfutils.pl (or modify script accordingly)
# Because degeneracy in the reference decreases the accuracy of the consensus sequences obtained, a sequence without degeneracy is provided with a different file name (here ref_parasites2.fasta) but with the same name in the first line of the fasta file.

for file in *.bam
do
#use this command if you have installed version 1.x (at least up to 1.2) of samtools and bcftools 
samtools mpileup -uf ref_parasites2.fasta $file | bcftools call -c | vcfutils.pl vcf2fq > $file.fq 
#If you have an older version of samtools installed (0.1.19 and earlier), you should use this version instead (uncomment it, and comment the previous line)
#samtools mpileup -uRf ref_parasites2.fasta $file | bcftools view -cg - | /usr/share/samtools/vcfutils.pl vcf2fq > $file.fq 
done

# Clean up extension tags
for file in *.bam.fq
do
mv "$file" "${file%.bam.fq}.fq"
done

# Clean up files
mkdir samfile
mkdir countread
mkdir Varscan
mkdir Consensus
mkdir featureCount
mkdir BAMs
mv *.sam samfile
mv *.count countread
mv *.summary countread
mv *.varscan Varscan
mv *.fq Consensus
mv *.featureCounts featureCount
mv *.bam BAMs
mv *.bai BAMs

# Convert the consensus fastq files in the Consensus folder in fasta

# Recover the sequence from the fastq file (single sequence file)
cd Consensus
for file in *.fq
do
sed -r '/\+/q' $file | sed -r 's/\+//g' | sed -r '/@/d' > $file.seq
done

# Clean extension tags
for file in *.fq.seq
do
mv "$file" "${file%.fq.seq}.seq"
done

# Create a fasta file by using the name of the file as the name of the sequence
for file in *.seq
do
echo \>$file | sed 's/.seq//' >tempfile
cat $file >>tempfile
mv tempfile $file.fa
done

# Clean extension tags
for file in *.seq.fa
do
mv "$file" "${file%.seq.fa}.fa"
done

# Final clean up
rm *.seq
mkdir Fasta
mv *.fa Fasta
