# Supplementary material for: A New High-Throughput Approach to Genotype Ancient Human Gastrointestinal Parasites
Source: PLoS One. 2016 Jan 11;11(1):e0146230. doi: 10.1371/journal.pone.0146230 (PMC4709038; doi:10.1371/journal.pone.0146230)
Supplement: S5 File — (FASTA) [file pone.0146230.s007.fasta]

>Ascaris_Asc4_Most_Ancient_samples
GCGTATTGGYCCTAATAAGGTTAGTTTTATAGGTTTTTTGCAGGCCATTTTTGATGGTGTTAAACTTTTAAAGAAGGAGCAGATGACTCCTYTGAATTCTTCGG
>Ascaris_Asc4_Sample_H
GCGTATTGGYCCTAATAAGGTTAGTTTTATAGGTTTTTTGCAGGCTATTTTTGATGGTGTTAAACTTTTGAAGAAGGAGCAGATGACTCCTYTGAATTCTTCGG
>Ascaris_Asc4_Sample_Na
GCGTATTGGYCCTAATAAGGTTAGTTTTATGGGTTTTTTGCAGGCTATTTTCGATGGTGTTAAACTTTTGAAGAAGGAGCAGATGACTCCTYTGAATTCTTCGG
>Trichuris_Trich3-4_Major_ancient_European_Sequence
TCATCCAAATGATTGATTATGACCTCGATGTTGAATCATTTGCACACATAGTTTGCAGAAGAATTTTATTCTCGTCTGTTCGACGATAGACATTACGTGATTTGAGTTTAAACC
>Trichuris_Trich3-4_Minor_ancient_European_Sequence_v1
TCATCCAAATGATTGATTATGACCTCGATGTTGAATCATTTGTACACATAGTTTGCAGAAGAATTTTATTCTCGTCTGTTCGACGATAGACATTACGTGATTTGAGTTTAAACC
>Trichuris_Trich3-4_Minor_ancient_European_Sequence_v2
TCATCCAAATGATTGATTATGACCTCGATGTTGAATCATTTGTACATATAGTTTGCAGAAGAATTTTATTCTCGTCTGTTCGACGATAGACATTACGTGATTTGAGTTTAAACC
